# Supplementary material for: Controlling opioid receptor functional selectivity by targeting distinct subpockets of the orthosteric site
Source: eLife. 2021 Feb 8;10:e56519. doi: 10.7554/eLife.56519 (PMC7909954; doi:10.7554/eLife.56519)
Supplement: Source data 1. [file elife-56519-data1.zip]

Archive with 2 entries (2 files):
- Rawdataelife.xls
- __MACOSX/._Rawdataelife.xls
